# Supplementary material for: Complete genome sequences of two strains of Treponema pallidum subsp. pertenue from Ghana, Africa: Identical genome sequences in samples isolated more than 7 years apart
Source: PLoS Negl Trop Dis. 2017 Sep 8;11(9):e0005894. doi: 10.1371/journal.pntd.0005894 (PMC5607219; doi:10.1371/journal.pntd.0005894)
Supplement: S3 Table — S3A. SNV analysis for Gauthier and Ghana-051 / CDC 2575 genomes. S3B: SNV analysis for CDC-2 and Ghana-051 / CDC 2575 genomes. (XLS) [file pntd.0005894.s003.xls]

## Sheet: SNV report_Gauthier
Table S3A: SNV analysis for Gauthier and Ghana-051 / CDC 2575 genomes.
SNV / indela	Gauthier positionb	Ghana-051 / CDC 2575 positionc
SNV	8214	8214	A	G
SNV	27871	27871	A	G
SNV	46295	46295	G	A
1 nt insertion	46987-8	46988	-	T
SNV	64206	64211	C	T
SNV	70662	70667	A	G
SNV	77457	77462	A	G
SNV	90015	90020	T	C
SNV	128930	128935	C	T
SNV	136546	136551	C	T
SNV	146551	146558	C	T
SNV	158204	158212	T	C
3 nt deletion	158332	158339-40	A	-
	158333		G	-
	158334		C	-
SNV	158507	158512	T	C
33 nt insertion	158533-4	158539	-	G
		158540	-	T
		158541	-	A
		158542	-	T
		158543	-	C
		158544	-	A
		158545	-	C
		158546	-	C
		158547	-	G
		158548	-	A
		158549	-	C
		158550	-	T
		158551	-	C
		158552	-	G
		158553	-	A
		158554	-	G
		158555	-	T
		158556	-	A
		158557	-	G
		158558	-	C
		158559	-	A
		158560	-	G
		158561	-	C
		158562	-	T
		158563	-	C
		158564	-	G
		158565	-	T
		158566	-	G
		158567	-	C
		158568	-	A
		158569	-	T
		158570	-	T
		158571	-	C
SNV	159580	159618	A	G
SNV	164562	164600	A	G
SNV	224819	224856	G	A
SNV	225977	226014	A	G
SNV	246267	246294	T	C
9 nt insertion	271440-1	271467	-	G
		271468	-	C
		271469	-	A
		271470	-	G
		271471	-	G
		271472	-	A
		271473	-	G
		271474	-	C
		271475	-	C
SNV	295971	296016	C	T
SNV	320957	321002	A	C
SNV	333847	333893	C	T
SNV	334537	334583	T	C
SNV	334540	334586	G	A
SNV	334570	334616	G	A
SNV	347541	347586	G	A
SNV	347906	347951	C	T
3 nt insertion	348064-5	348110	-	A
		348111	-	A
		348112	-	A
SNV	348065	348113	G	A
SNV	348067	348115	G	C
SNV	348330	348378	G	A
SNV	348447	348495	A	G
SNV	368468	368516	G	A
SNV	373391	373439	T	C
SNV	373487	373535	A	G
SNV	385612	385655	G	A
SNV	428135	428179	G	A
SNV	435339	435383	A	G
SNV	452281	452325	T	C
SNV	464356	464160	A	G
SNV	467472	467276	C	T
SNV	479082	478886	T	C
SNV	493821	493626	G	A
SNV	511525	511282	T	C
SNV	522845	522602	T	C
SNV	523431	523188	T	C
SNV	523761	523518	G	A
SNV	523872	523629	C	T
SNV	524526	524283	G	A
SNV	533742	533499	G	A
SNV	541207	540964	A	G
SNV	552938	552695	A	G
SNV	569302	569059	G	T
SNV	572422	572179	G	A
SNV	578384	578141	G	A
SNV	591730	591487	A	G
SNV	593858	593615	C	G
SNV	593860	593617	T	G
SNV	593870	593627	A	G
SNV	594172	593929	G	A
SNV	594176	593933	G	A
SNV	594178	593935	A	G
SNV	594179	593936	A	G
SNV	594184	593941	A	G
SNV	594187	593944	G	C
SNV	594188	593945	G	A
SNV	594191	593948	A	G
SNV	594314	594071	A	G
SNV	594315	594072	A	C
SNV	594458	594215	G	A
SNV	594637	594394	G	A
SNV	595278	595035	T	C
SNV	602159	601916	C	T
SNV	620545	620302	A	G
SNV	636204	635961	G	A
SNV	654053	653810	C	T
SNV	656147	655904	G	A
SNV	674816	674574	C	T
SNV	675506	675263	T	C
SNV	675509	675266	G	A
SNV	675539	675296	G	A
SNV	677358	677115	G	A
SNV	677574	677331	A	G
302 nt insertion	689072-3	688830	-	C
		688831	-	G
		688832	-	C
		688833	-	G
		688834	-	G
		688835	-	G
		688836	-	C
		688837	-	T
		688838	-	T
		688839	-	T
		688840	-	G
		688841	-	G
		688842	-	T
		688843	-	G
		688844	-	C
		688845	-	G
		688846	-	T
		688847	-	G
		688848	-	G
		688849	-	T
		688850	-	G
		688851	-	G
		688852	-	G
		688853	-	C
		688854	-	A
		688855	-	C
		688856	-	A
		688857	-	T
		688858	-	C
		688859	-	G
		688860	-	G
		688861	-	T
		688862	-	G
		688863	-	T
		688864	-	G
		688865	-	T
		688866	-	G
		688867	-	C
		688868	-	G
		688869	-	C
		688870	-	A
		688871	-	G
		688872	-	A
		688873	-	C
		688874	-	G
		688875	-	C
		688876	-	T
		688877	-	G
		688878	-	C
		688879	-	A
		688880	-	A
		688881	-	G
		688882	-	A
		688883	-	G
		688884	-	G
		688885	-	C
		688886	-	T
		688887	-	C
		688888	-	C
		688889	-	C
		688890	-	G
		688891	-	C
		688892	-	A
		688893	-	C
		688894	-	A
		688895	-	C
		688896	-	T
		688897	-	T
		688898	-	T
		688899	-	C
		688900	-	T
		688901	-	T
		688902	-	C
		688903	-	T
		688904	-	T
		688905	-	G
		688906	-	A
		688907	-	G
		688908	-	G
		688909	-	G
		688910	-	A
		688911	-	A
		688912	-	C
		688913	-	T
		688914	-	G
		688915	-	A
		688916	-	T
		688917	-	T
		688918	-	T
		688919	-	T
		688920	-	G
		688921	-	C
		688922	-	A
		688923	-	G
		688924	-	C
		688925	-	G
		688926	-	C
		688927	-	G
		688928	-	C
		688929	-	G
		688930	-	T
		688931	-	G
		688932	-	C
		688933	-	T
		688934	-	A
		688935	-	A
		688936	-	G
		688937	-	A
		688938	-	A
		688939	-	T
		688940	-	G
		688941	-	T
		688942	-	C
		688943	-	T
		688944	-	A
		688945	-	T
		688946	-	C
		688947	-	A
		688948	-	G
		688949	-	T
		688950	-	G
		688951	-	C
		688952	-	G
		688953	-	C
		688954	-	G
		688955	-	T
		688956	-	A
		688957	-	A
		688958	-	C
		688959	-	G
		688960	-	T
		688961	-	G
		688962	-	C
		688963	-	C
		688964	-	G
		688965	-	T
		688966	-	C
		688967	-	G
		688968	-	T
		688969	-	A
		688970	-	C
		688971	-	T
		688972	-	G
		688973	-	G
		688974	-	T
		688975	-	T
		688976	-	T
		688977	-	G
		688978	-	A
		688979	-	A
		688980	-	G
		688981	-	A
		688982	-	A
		688983	-	G
		688984	-	G
		688985	-	A
		688986	-	G
		688987	-	T
		688988	-	G
		688989	-	T
		688990	-	G
		688991	-	G
		688992	-	A
		688993	-	G
		688994	-	C
		688995	-	G
		688996	-	A
		688997	-	G
		688998	-	G
		688999	-	C
		689000	-	T
		689001	-	C
		689002	-	C
		689003	-	G
		689004	-	T
		689005	-	C
		689006	-	T
		689007	-	G
		689008	-	C
		689009	-	G
		689010	-	T
		689011	-	C
		689012	-	C
		689013	-	T
		689014	-	C
		689015	-	C
		689016	-	C
		689017	-	G
		689018	-	G
		689019	-	C
		689020	-	T
		689021	-	C
		689022	-	C
		689023	-	C
		689024	-	T
		689025	-	G
		689026	-	C
		689027	-	A
		689028	-	A
		689029	-	A
		689030	-	A
		689031	-	A
		689032	-	A
		689033	-	C
		689034	-	A
		689035	-	A
		689036	-	A
		689037	-	A
		689038	-	G
		689039	-	C
		689040	-	A
		689041	-	C
		689042	-	A
		689043	-	C
		689044	-	C
		689045	-	G
		689046	-	G
		689047	-	G
		689048	-	T
		689049	-	G
		689050	-	T
		689051	-	C
		689052	-	C
		689053	-	C
		689054	-	A
		689055	-	C
		689056	-	G
		689057	-	C
		689058	-	C
		689059	-	G
		689060	-	T
		689061	-	G
		689062	-	T
		689063	-	C
		689064	-	A
		689065	-	C
		689066	-	G
		689067	-	C
		689068	-	G
		689069	-	C
		689070	-	G
		689071	-	C
		689072	-	C
		689073	-	C
		689074	-	T
		689075	-	G
		689076	-	C
		689077	-	C
		689078	-	G
		689079	-	C
		689080	-	G
		689081	-	C
		689082	-	G
		689083	-	T
		689084	-	C
		689085	-	A
		689086	-	A
		689087	-	A
		689088	-	C
		689089	-	C
		689090	-	G
		689091	-	G
		689092	-	A
		689093	-	T
		689094	-	G
		689095	-	T
		689096	-	T
		689097	-	T
		689098	-	T
		689099	-	T
		689100	-	G
		689101	-	T
		689102	-	T
		689103	-	T
		689104	-	T
		689105	-	C
		689106	-	G
		689107	-	G
		689108	-	G
		689109	-	A
		689110	-	A
		689111	-	C
		689112	-	G
		689113	-	A
		689114	-	G
		689115	-	C
		689116	-	A
		689117	-	T
		689118	-	G
		689119	-	A
		689120	-	A
		689121	-	A
		689122	-	C
		689123	-	T
		689124	-	G
		689125	-	T
		689126	-	T
		689127	-	T
		689128	-	T
		689129	-	T
		689130	-	T
		689131	-	G
SNV	699864	699923	G	A
SNV	700568	700627	A	G
SNV	720692	720751	A	G
SNV	741805	741864	G	C
SNV	744602	744661	G	A
SNV	768008	768067	G	C
SNV	777273	777332	T	C
SNV	800758	800817	C	T
SNV	800761	800820	G	A
SNV	809170	809229	A	G
SNV	811367	811426	C	T
SNV	812766	812825	T	C
SNV	812958	813017	A	G
SNV	829737	829796	G	C
SNV	831210	831269	A	G
SNV	871968	872027	G	A
SNV	888237	888296	C	T
SNV	893730	893789	G	A
SNV	899242	899301	T	C
SNV	934819	934878	T	C
SNV	936330	936389	C	G
SNV	936354	936413	G	A
SNV	936532	936591	T	C
SNV	936535	936594	C	T
SNV	936548	936607	C	T
SNV	936549	936608	G	C
SNV	936624	936683	A	G
SNV	937016	937075	C	A
SNV	937148	937207	A	G
SNV	937149	937208	A	G
79 nt insertion	937258-9	937318	-	G
		937319	-	G
		937320	-	A
		937321	-	G
		937322	-	T
		937323	-	G
		937324	-	G
		937325	-	G
		937326	-	T
		937327	-	G
		937328	-	C
		937329	-	A
		937330	-	G
		937331	-	A
		937332	-	G
		937333	-	G
		937334	-	C
		937335	-	G
		937336	-	C
		937337	-	G
		937338	-	C
		937339	-	A
		937340	-	T
		937341	-	T
		937342	-	G
		937343	-	C
		937344	-	C
		937345	-	C
		937346	-	G
		937347	-	C
		937348	-	A
		937349	-	T
		937350	-	T
		937351	-	A
		937352	-	A
		937353	-	G
		937354	-	C
		937355	-	T
		937356	-	G
		937357	-	A
		937358	-	A
		937359	-	C
		937360	-	G
		937361	-	C
		937362	-	G
		937363	-	G
		937364	-	G
		937365	-	A
		937366	-	T
		937367	-	A
		937368	-	C
		937369	-	C
		937370	-	G
		937371	-	C
		937372	-	T
		937373	-	G
		937374	-	T
		937375	-	G
		937376	-	A
		937377	-	C
		937378	-	G
		937379	-	T
		937380	-	C
		937381	-	A
		937382	-	G
		937383	-	C
		937384	-	G
		937385	-	A
		937386	-	C
		937387	-	A
		937388	-	T
		937389	-	C
		937390	-	A
		937391	-	G
		937392	-	C
		937393	-	A
		937394	-	G
		937395	-	T
		937396	-	G
SNV	937259	937397	A	G
SNV	937962	938100	A	C
SNV	945439	945571	C	T
SNV	945807	945939	T	G
SNV	973915	974047	C	T
SNV	976028	976160	T	C
SNV	985481	985652	T	C
SNV	997960	998131	T	C
SNV	1016108	1016280	C	T
SNV	1049426	1049598	C	T
SNV	1049475	1049647	C	T
SNV	1052055	1052224	C	G
SNV	1052057	1052226	T	C
9 nt deletion	1052081	1052249-50	T	-
	1052082		C	-
	1052083		C	-
	1052084		T	-
	1052085		C	-
	1052086		C	-
	1052087		C	-
	1052088		C	-
	1052089		C	-
SNV	1054669	1054829	G	A
SNV	1105115	1105275	T	C
SNV	1111342	1111502	A	G
SNV	1130254	1130415	T	C
SNV	1131663	1131824	A	G
aAltogether 128 SNVs and 8 indels (comprising 439 nt) were found when the Ghana-051 / CDC 2575 genomes were compared to the Gauthier genome;
G/C-homopolymeric intra-strain variable positions and regions between Gauthier coordinates 152344-154140, 232837-232910, 281241-281305,
462180-463754, 498959-500260, and 976035-977588, representing tprD (tp0131), two 16S–23S intergenic spacer regions, arp (tp0433), tp0470,
and tprK (tp0897), respectively, were excluded from the analysis. In contrast to the Gauthier genome, both Ghana-051 and CDC 2575 genomes
showed tRNA-Ile / tRNA-Ala pattern in the 16S–23S intergenic spacer regions. There were a total number of 6 and 23 tandem repeats in the arp
and tp0470, respectively, in the Ghana-051 / CDC 2575 genomes.
bGauthier coordinates according to the CP002376.1 (Čejková et al. 2012)
cGhana-051 / CDC 2575 coordinates according to the CP020365.1 / CP020366.1, respectively (this study)

## Sheet: SNV report_CDC-2
Table S3B: SNV analysis for CDC-2 and Ghana-051 / CDC 2575 genomes.
SNV / indela	CDC-2 positionb	Ghana-051 / CDC 2575 positionc
SNV	41225	41225	C	T
SNV	46295	46295	G	A
SNV	54513	54517	C	G
SNV	58879	58883	A	G
SNV	64207	64211	C	T
SNV	70663	70667	A	G
SNV	90016	90020	T	C
SNV	101952	101955	G	C
SNV	106881	106884	C	T
SNV	128931	128935	C	T
SNV	136547	136551	C	T
SNV	146553	146558	C	T
SNV	152343	152348	C	T
3 nt insertion	158328	158339-340	A	-
	158329		G	-
	158330		C	-
SNV	210327	210334	G	A
SNV	243848	243845	C	T
SNV	246297	246294	T	C
SNV	254350	254347	A	G
SNV	271072	271069	C	T
SNV	320995	321002	A	C
SNV	331143	331151	T	C
SNV	331372	331380	G	A
SNV	331379	331387	T	C
SNV	332958	332966	A	G
SNV	333885	333893	C	T
SNV	334575	334583	T	C
SNV	334578	334586	G	A
SNV	334608	334616	G	A
1 nt deletion	340489	340495-6	C	-
1 nt insertion	340519-20	340526	-	G
SNV	344405	344412	T	C
3 nt insertion	348103-4	348111	-	A
		348112	-	A
		348113	-	A
SNV	348104	348114	G	A
SNV	348105	348115	G	C
SNV	348368	348378	G	A
SNV	348485	348495	A	G
SNV	349644	349654	A	G
SNV	368390	368400	G	A
SNV	373263	373273	T	C
SNV	373342	373352	G	A
SNV	373429	373439	T	C
SNV	373525	373535	A	G
SNV	452319	452325	T	C
SNV	464034	464160	A	G
SNV	467150	467276	C	T
SNV	478760	478886	T	C
SNV	493500	493626	G	A
SNV	511491	511282	T	C
SNV	513947	513738	G	A
SNV	523447	523238	G	A
SNV	523537	523328	C	G
SNV	523660	523451	C	A
SNV	523738	523529	A	G
SNV	524053	523844	G	A
SNV	567803	567594	G	C
SNV	569268	569059	G	T
SNV	572388	572179	G	A
SNV	575627	575418	T	C
SNV	593821	593612	A	G
SNV	593824	593615	C	G
SNV	594141	593932	T	A
SNV	594142	593933	G	A
SNV	594144	593935	A	G
SNV	594145	593936	A	G
SNV	594153	593944	A	C
SNV	594157	593948	A	G
SNV	594280	594071	A	G
SNV	594281	594072	A	C
SNV	594424	594215	G	A
SNV	600389	600180	T	C
SNV	602125	601916	C	T
SNV	654019	653810	C	T
SNV	673855	673647	A	G
SNV	674782	674574	C	T
SNV	675471	675263	T	C
SNV	675474	675266	G	A
SNV	675504	675296	G	A
SNV	677539	677331	A	G
SNV	678771	678563	G	A
SNV	700131	699923	G	A
SNV	718689	718481	G	A
SNV	720959	720751	A	G
SNV	742072	741864	G	C
SNV	782506	782298	T	C
SNV	801025	800817	C	T
SNV	801028	800820	G	A
SNV	809437	809229	A	G
SNV	811634	811426	C	T
SNV	813033	812825	T	C
SNV	814041	813833	A	G
SNV	830004	829796	G	C
SNV	872235	872027	G	A
SNV	878717	878509	T	C
SNV	888504	888296	C	T
SNV	893997	893789	G	A
SNV	899509	899301	T	C
SNV	935086	934878	T	C
SNV	936597	936389	C	G
SNV	936891	936683	A	G
SNV	937415	937207	A	G
SNV	937416	937208	A	G
SNV	974261	974047	C	T
SNV	976374	976160	T	C
SNV	985812	985652	T	C
SNV	998291	998131	T	C
SNV	1016439	1016280	C	T
SNV	1043911	1043752	T	C
SNV	1049757	1049598	C	T
9 nt deletion	1052409	1052249-50	T	-
	1052410		C	-
	1052411		C	-
	1052412		T	-
	1052413		C	-
	1052414		C	-
	1052415		C	-
	1052416		C	-
	1052417		C	-
SNV	1054997	1054829	G	A
SNV	1059074	1058906	T	C
SNV	1062129	1061961	A	G
SNV	1080576	1080409	C	T
SNV	1126329	1126163	C	T
aAltogether 109 SNVs and 5 indels (comprising 17 nt) were found when the Ghana-051 / CDC 2575 genomes were compared to the CDC-2 genome;
G/C-homopolymeric intra-strain variable positions and regions between CDC-2 coordinates 152346-154136, 232837-232910, 281241-281305,
462218-463432, 498638-500227, and 976381-977919, representing tprD (tp0131), two 16S–23S intergenic spacer regions, arp (tp0433), tp0470,
and tprK (tp0897), respectively, were excluded from the analysis. In contrast to the CDC-2 genome, both Ghana-051 and CDC 2575 genomes
showed tRNA-Ile / tRNA-Ala pattern in the 16S–23S intergenic spacer regions. There were a total number of 6 and 23 tandem repeats in the arp
and tp0470, respectively, in the Ghana-051 / CDC 2575 genomes.
bCDC-2 coordinates according to the CP002375.1 (Čejková et al. 2012)
cGhana-051 / CDC 2575 coordinates according to the CP020365.1 / CP020366.1, respectively (this study)
